# Supplementary material for: Parabrachial-to-parasubthalamic nucleus pathway mediates fear-induced suppression of feeding in male mice
Source: Nat Commun. 2022 Dec 30;13:7913. doi: 10.1038/s41467-022-35634-2 (PMC9803671; doi:10.1038/s41467-022-35634-2)
Supplement: Supplementary file 7 — Source Data [file 41467_2022_35634_MOESM7_ESM.xlsx]

## Sheet: Figure1
Figure 1j
before	TTX	TTX + 4AP	TTX + 4AP + Kyn
-62.8674	-3.87367	-39.7663	-5.22396
-102.429	-4.48893	-111.331	-3.46078
-46.7296	-0.947591	-84.0109	-5.81933
-195.789	-4.5277	-181.152	-7.39617
-255.483	-5.49701	-235.496	-3.69505
-81.392	-5.71949	-98.6469	-3.46513
-50.4377	-3.10478	-94.6962	-2.72565
-77.4399	-2.92972	-33.1743	-3.1982

## Sheet: Figure2
Figure 2e
Arm 2					Arm 3
0-2 min	2-4 min	4-6 min	6-8 min	8-10 min	0-2 min	2-4 min	4-6 min	6-8 min	8-10 min
52	76.5	60.5	66	71.5	43	17.5	29.5	12	25.5
43	42	44.5	50	0	33	40.5	36.5	36	31.5
46	47	57	20	55.5	26	19	19	43	29
46	27	0	67.5	50.5	22.5	28	24	16.5	0
42.5	63.5	16	31	15.5	34.5	39	58.5	23.5	23
44	36	41	62.5	37.5	30.5	19.5	25.5	6.5	46.5
102.5	97.5	39.5	24.5	60	0	0	31.5	23.5	21
19	28	19.5	56.5	23.5	32	47.5	83.5	41	44
0	15	0	47	26	15	28	13	15.5	0
0	8	14	21	16.5	3	11.5	18	24	40
30	37	31.5	20	0	35.5	32.5	24	38.5	46
33.5	46.5	39	65	30	30.5	24.5	33.5	9.5	54
27.5	33	47.5	72.5	66.5	73.5	62	41.5	25.5	29.5
16	40.5	31.5	10	30	16.5	44	26.5	53	74
24.5	30.5	24	28.5	50.5	49.5	27.5	23	25.5	33.5
Figure 2f
Arm 2					Arm 3
0-2 min	2-4 min	4-6 min	6-8 min	8-10 min	0-2 min	2-4 min	4-6 min	6-8 min	8-10 min
6	0	6	5.5	0	107	120	73.5	87	103
56.5	0	0	0	0	28.5	10.5	0	15.5	0
16.5	13.5	16	12.5	10.5	29.5	39	40	40.5	45.5
22	11.5	11.5	17	0	60.5	72.5	37	63	47.5
17	6	9	10.5	7.5	63.5	51.5	96.5	63.5	80.5
76.5	48	83.5	18.5	56	10.5	0	20.5	30	1.5
42	23.5	5.5	4.5	0	40	28.5	24.5	23.5	5
21.5	3.5	5	5.5	4	42	30	36	16.5	4
23.5	14.5	4	12	3.5	39	22.5	51.5	34.5	50.5
21	17	0.5	0	13.5	21	14.5	6	48.5	4.5
19.5	8.5	0	1	23.5	52	10	22.5	0.5	19
11	4	4	0	0	29.5	27.5	16	13.5	5.5
38	25	9	19	6	44	52.5	34	73	73
37	28	30	21.5	23	30.5	58	38	17	13
27	16	9	8	44	56.5	37	37	0.5	26
30	9	12.5	24	37.5	20.5	21.5	30	29	45
Figure 2g			Figure 2h
YFP	Chronos		YFP	Chronos
2.875	0.0372093		2.75	0.333333
0.796407	0		0.615385	0
1.5298	0.338164		2	0.619048
7.15152	0.170543		2.75	0.75
0.893939	0.125333		1.1	0.777778
2.08475	1.88462		1.66667	0.533333
1.80531	0.263158		3.28571	0.2
0.857143	0.256757		2.33333	0.333333
3.84211	0.179724		2	0.411765
0.677632	0.259259		0.9	0.222222
0.369942	1.08889		0.533333	1.5
1.28144	0		1.4	0
1.86585	0.168254		0.571429	0.666667
0.404844	1.49425		0.7	2.2
1.22143	1.46988		1.22222	3
	0.754286			0.454545
Figure 2i							Figure 2j
0.5 s	1 s	1.5 s	2 s	2.5 s	3 s		0.5 s	1 s	1.5 s	2 s	2.5 s	3 s
34.8262	36.7385	8.15045	13.3106	13.7258	10.7204		53.5283	101.964	29.0519	7.77989	1.57978	2.86337
36.3043	27.7346	15.3813	12.4744	10.6686	13.0265		60.0188	67.0205	14.3543	8.50616	8.70056	4.33418
30.6231	27.7649	11.855	8.85948	11.1561	9.5734		57.1161	66.2228	23.962	12.3633	10.1401	5.98954
26.4299	25.2529	13.5719	10.1395	21.235	14.4055		37.09	73.899	16.9592	6.93278	7.84264	6.60871
21.8019	29.7559	12.1596	8.61055	6.33291	7.85557		49.1412	44.7157	20.0626	11.7308	8.9303	11.5895
22.2738	23.0517	7.41189	10.9065	5.10857	6.95438		45.6336	46.4149	25.179	15.0748	10.2594	7.12671
25.9088	19.0428	8.01406	11.2595	13.0899	6.37214		38.818	45.4625	19.1783	5.86648	9.91222	8.97368
21.5982	22.1406	12.8337	11.1301	7.76023	12.0022		46.4491	33.9574	12.152	13.5035	18.9528	3.9236
21.2947	20.706	13.6769	5.39342	2.47793	4.19082		28.0723	38.6637	16.5306	8.53896	4.19928	5.88609
21.786	18.5898	16.2122	17.6236	10.9547	7.97817		32.6143	25.9865	9.78736	10.355	4.8548	7.75822
19.7249	19.0291	15.9377	7.7141	4.79025	5.27804		31.2646	24.7808	12.6678	6.931	7.91949	2.64586
20.0807	15.9999	16.1712	19.0929	14.1532	12.4624		14.32	40.8113	17.0076	1	1	0
22.7395	13.1069	14.0063	17.6588	21.5739	11.6843		14.1805	35.7299	34.0321	7.70839	4.07796	1.51612
9.57003	16.5397	25.9594	11.2485	30.1096	16.199		27.1751	20.7499	11.6284	10.7309	10.4817	6.86503
14.2941	8.57652	2.78323	2.34613	4.46402	8.67687		18.9736	24.087	15.4698	10.0081	6.29088	8.11626
							20.107	20.5277	18.3259	15.642	4.59065	0.942809
Figure 2k			Figure 2l			Figure 2m
YFP	Chronos		YFP	Chronos		YFP		Chronos
20.1879	77.7461		118	5.5		Time spent in LED area per entry	Moving speed	Time spent in LED area per entry	Moving speed
18.0403	27.5656		97	6		5.66667	20.1879	1	77.7461
21.0003	55.4945		83	20		3.92857	18.0403	1	55.4945
25.7789	63.5197		102.5	28		5.44444	21.0003	1.66667	63.5197
32.0194	61.6694		83	20.5		9.7	25.7789	2.5	61.6694
22.4758	20.3174		124	144.5		5.5	32.0194	13	20.3174
11.4353	23.9625		52.5	27		7.71429	22.4758	3	23.9625
19.377	42.1402		79	20		6.33333	11.4353	1.66667	42.1402
13.0549	46.0243		34.5	25		9.9	19.377	2.125	46.0243
29.194	21.5303		29.5	33.5		5.7	13.0549	7	21.5303
17.9232	28.0227		56.5	13		5.3	29.194	2.75	28.0227
21.8694	24.9552		144.5	9.5		4.25	17.9232	2.9	46.9284
22.6627	46.9284		183	47		9.375	21.8694	3.25	29.3004
35.7823	29.3004		77.5	50.5		14.875	22.6627	3.5	40.2033
25.8414	40.2033		93	36		7.5	35.7823	2.75	33.368
	33.368			43.5		6.83333	25.8414
Figure 2n
Arm 2					Arm 3
0-2 min	2-4 min	4-6 min	6-8 min	8-10 min	0-2 min	2-4 min	4-6 min	6-8 min	8-10 min
55.5	60.5	39	41	50	41	11	29	42.5	37.5
51	33	21	31	35	39	34	61.5	37.5	60.5
9	27	23.5	46	42	19.5	20	16	23	39
42.5	51.5	78	80	82.5	20	30	13.5	18.5	11.5
18	1	16.5	34.5	19	47.5	52	21	37	34
40	26.5	46.5	50	52	18.5	11	22	13.5	51
55.5	28.5	49	61.5	15.5	34	85	60.5	25	64.5
34.5	25	26.5	9	31	9	19	38	43.5	42
0	14.5	22	11.5	20	8.5	14	0	15.5	26.5
4	25	12	12	24.5	24.5	15	17.5	15.5	46
43	42.5	20	46.5	51	34	20.5	54.5	28.5	25.5
88	73.5	56	19	80	26.5	13	24	65.5	28
62	80	48	57.5	63.5	45.5	26	21.5	39	37.5
21	70	43.5	42	23.5	38.5	12	34	40.5	51.5
34	43.5	20	68.5	16.5	34	18.5	32.5	21.5	20.5
Figure 2o
Arm 2					Arm 3
0-2 min	2-4 min	4-6 min	6-8 min	8-10 min	0-2 min	2-4 min	4-6 min	6-8 min	8-10 min
0	0	0	8	16.5	0	32.5	17	40	75.5
14	23	27.5	33	26.5	39	15	25	12.5	19.5
7	27	11	14.5	31.5	80	38.5	57.5	43	40.5
39.5	23.5	23.5	22.5	34	43.5	24	19	44	27
15.5	19.5	4.5	38.5	25.5	58.5	14	43.5	39.5	39
0	16	45	62	42	37.5	43.5	33	35.5	37.5
12	18.5	0	12	21.5	17.5	5.5	9.5	11.5	0
9	18	24.5	16.5	26.5	25.5	40	24	6.5	21.5
17.5	10.5	15.5	6	3.5	39	19.5	25	7.5	36.5
25.5	24	16.5	39	29	24	44.5	68.5	13.5	22.5
33.5	15.5	13.5	35.5	37	30.5	62	89	29	13.5
40.5	66.5	19	6	25.5	30.5	11	33	50	21
27.5	24.5	52	34.5	50	36.5	28.5	37.5	18	32.5
7.5	15.5	20.5	21	58.5	32	51	30	22.5	11.5
21	19.5	0	0	28	37	0.5	15.5	7.5	0
12	14.5	14.5	17	21	40	25.5	25.5	33.5	13
Figure 2p			Figure 2q			Figure 2r			Figure 2s
YFP	Chronos		YFP	Chronos		YFP	Chronos		YFP	Chronos
2.07246	0		1.33333	0		1.11957	0.184906		1.875	0.15
0.694215	0.740458		1.85714	1.11111		0.780269	1.65934		1	2.6
0.838384	0.27957		0.533333	0.733333		1.55882	0.433333		3.14286	0.888889
2.93	0.987097		1.28571	0.5		4.32184	0.83125		1.6	0.555556
0.225664	0.394737		0.625	1.33333		0.808917	0.663317		1.85714	1.22222
1.78161	0.144796		2.25	0.0769231		1.89655	1.94771		1	3
0.804878	0.938462		5	1.66667		0.752988	2.91304		0.307692	7
1.50505	0.545455		3.2	1.125		0.504902	1.2963		1.1	1.5
1.15556	0.475177		1.2	0.6		1	0.342105		0.9	0.3
0.628571	0.419492		0.666667	0.6		0.674242	1.53636		0.6	2
1.28302	0.321311		1.44444	0.636364		1.20958	1.2028		1.8	3.25
3.91837	1.94167		5	1.18182		1.15278	0.479532		1.16667	0.2
1.70787	1.22059		0.714286	1		1.97516	1.24118		1.42857	0.8
2.15888	0.251366		1.9	0.238095		0.686992	1.8018		1.42857	2
1.58036	0.987805		1	2.5		1.32394	1.4359		0.777778	1
	0.430464			0.5			0.75			1.33333

## Sheet: Figure3
Figure 3d					Figure 3e					Figure 3f			Figure 3g			Figure 3h			Figure 3i			Figure 3j			Figure 3k			Figure 3l
YFP					Chronos					YFP			Chronos			YFP	Chronos		YFP	Chronos		YFP	Chronos		YFP	Chronos		YFP		Chronos
Feeding_average	Feeding_sem	Speed_average	Speed_sem		Feeding_average	Feeding_sem	Speed_average	Speed_sem		ON	OFF		ON	OFF		164	113		108.5	105		1.51152	1.07619		272.5	218		RTPA	Time spent feeding	RTPA	Time spent feeding
1.96667	0.426689	10.884	1.85763		3.25	0.669418	9.01589	1.80801		27.7778	72.2222		9.23483	90.7652		180	17.5		200	172		0.9	0.101744		380	189.5		2.875	1.51152	0.0372093	1.07619
2.5	0.839501	10.7933	2.3901		2.58333	0.727888	7.64807	1.44632		28.9855	71.0145		23.0594	76.9406		20	99.5		49	250.5		0.408163	0.397206		69	350		0.796407	0.9	0	0.101744
1.83333	0.62615	7.56847	1.50109		3.19444	0.796375	10.1816	1.95383		38.6266	61.3734		27.156	72.844		93.5	132.5		52	255.5		1.79808	0.518591		145.5	388		1.5298	0.408163	0.338164	0.397206
1.23333	0.615024	12.878	2.30139		3.27778	0.70389	12.3413	1.74819		43.4211	56.5789		28.4286	71.5714		58	89		32.5	112		1.78462	0.794643		90.5	201		7.15152	1.79808	0.170543	0.794643
1.6	0.458258	11.485	2.06137		2.52778	0.604277	10.9698	1.69592		43.9883	56.0117		31.2	68.8		75	86		95.5	125		0.78534	0.688		170.5	211		0.893939	1.78462	0.125333	0.762646
3.33333	0.881917	8.59618	1.71603		3.44444	0.673845	9.65371	1.33194		47.3684	52.6316		34.1495	65.8505		74.5	98		77	128.5		0.967532	0.762646		151.5	226.5		2.08475	0.78534	1.88462	1.2132
2.76667	0.891583	6.51954	1.0613		3.63889	0.722882	7.05218	1.46094		49.1749	50.8251		40.7583	59.2417		103	119.5		30	98.5		3.43333	1.2132		133	218		1.80531	0.967532	0.263158	0.299703
2.33333	0.821825	8.95931	1.95264		4.47222	0.787434	7.40479	1.55563		52.8571	47.1429		42.6606	57.3394		35	50.5		91	168.5		0.384615	0.299703		126	219		0.857143	3.43333	0.256757	0.89781
1.8	0.576938	9.60608	1.89934		3.97222	0.800809	6.16909	1.29298		57.3964	42.6036		43.2671	56.7329		77.5	61.5		52	68.5		1.49038	0.89781		129.5	130		3.84211	0.384615	0.179724	1.27619
1.9	0.688684	14.3522	2.48243		4.5	0.745356	6.2532	1.46445		59.8456	40.1544		44.2786	55.7214		100	67		51	52.5		1.96078	1.27619		151	119.5		0.677632	1.49038	0.259259	0.372796
1.43333	0.504425	11.8381	1.62926		3.69444	0.759621	5.69974	1.01294		60.1835	39.8165		47.2727	52.7273		145.5	74		108	198.5		1.34722	0.372796		253.5	272.5		0.369942	1.96078	1.08889	0.744
2.03333	0.827312	12.3823	1.82367		3.27778	0.977878	9.52655	1.78367		64.0884	35.9116		47.3077	52.6923		148.5	46.5		193.5	62.5		0.767442	0.744		342	109		1.28144	1.34722	0	0.896552
2.9	0.806521	8.80583	1.65825		3	0.824463	8.62398	1.69676		64.2612	35.7388		50.7143	49.2857		45	52		71.5	58		0.629371	0.896552		116.5	110		1.86585	0.767442	0.168254	0.453488
1.96667	0.775314	10.2677	2.42944		1.25	0.511709	10.5736	1.91377		66.2252	33.7748		51.8349	48.1651		74	39		66	86		1.12121	0.453488		140	125		0.404844	0.629371	1.49425	1.13876
1.26667	0.497294	11.5024	1.90035		2.63889	0.796033	8.82441	1.50483		77.4436	22.5564		53.2438	46.7562			119			104.5			1.13876			223.5		1.22143	1.12121	1.46988	1.23333
2.4	0.651372	10.0216	2.00003		2.02778	0.679379	10.3112	1.82115					54.8165	45.1835			55.5			45			1.23333			100.5				0.754286	1.02899
2.5	0.649175	8.03422	2.05227		1.44444	0.503077	7.74706	1.17173					55.2239	44.7761			71			69			1.02899			140
2.36667	0.701133	5.36699	1.28099		1.02778	0.449168	10.4178	1.47474					56.0669	43.9331
1.4	0.512231	7.5584	1.62589		1.55556	0.616877	7.91513	1.44408
2.2	0.684523	6.98578	1.80642		2.05556	0.588408	9.05047	1.40369
1.43333	0.520683	7.5325	1.98043		1.61111	0.520111	7.58815	1.58169
1.36667	0.42947	12.0373	1.81734		3.44444	0.626079	5.20747	0.730764
1.43333	0.467686	10.5545	1.70767		2.58333	0.729009	8.74532	1.70771
2.16667	0.780212	11.1514	2.19816		2.27778	0.645778	8.25974	1.29563
2.7	0.908688	11.1785	2.14098		2.61111	0.754676	8.50671	1.64545
1.5	0.573212	9.26285	1.85086		1.63889	0.596566	8.23254	1.38794
2.03333	0.680453	12.4792	2.02699		1.63889	0.529838	11.0622	1.93866
1.73333	0.715253	11.9991	2.10625		2.83333	0.680013	9.9552	1.53642
1.8	0.650641	13.0241	2.35508		3.22222	0.702728	7.9947	1.50431
1.96667	0.596551	10.2781	2.00126		2.94444	0.715022	7.89011	1.83591
2.46667	0.662726	10.7085	1.97042		3.55556	0.864032	8.05871	1.71781
3.3	0.827791	8.10342	2.19313		3.08333	0.716575	5.82871	1.16532
2.06667	0.693278	8.52888	2.61721		3.52778	0.67697	6.04738	1.19041
2.2	0.837798	7.06173	1.66355		4.72222	0.85197	6.2428	1.17185
1.3	0.675771	9.23976	1.55327		3.75	0.693398	6.09588	1.36215
1.43333	0.816302	10.8767	1.9852		3.33333	0.721971	5.4533	1.291
2.33333	0.708228	9.30332	1.40789		2.55556	0.577193	4.62685	0.892902
4.36667	0.962965	5.80881	1.29657		2.44444	0.716164	6.80504	1.09016
3.16667	0.684291	5.76461	1.2347		1.91667	0.642007	9.82293	1.38208
2.86667	0.833048	6.91306	1.72295		1.58333	0.410742	9.56822	1.46701
3.03333	0.72122	7.55352	2.40027		1.25	0.569155	8.66435	1.40974
4	0.863272	9.42895	2.88276		1.27778	0.476956	8.87168	1.78259
2.33333	0.600925	5.88144	1.54187		1.44444	0.440753	8.98596	1.52111
3	0.911566	8.0971	2.07833		2.75	0.683907	7.56407	1.39168
2.1	0.617599	8.52736	1.76735		1.97222	0.565154	6.38983	1.25655
2.3	0.736465	8.24126	1.8516		2.72222	0.654574	7.04135	1.55209
2.5	0.819407	10.4267	2.46761		2.25	0.643278	5.57324	1.24957
2.36667	0.598543	7.39568	1.52286		2	0.563022	7.33671	1.44177
1.96667	0.716251	9.63652	2.15009		2.33333	0.721971	5.87219	0.941139
2.8	0.816205	7.32183	2.05805		1.83333	0.840168	11.5925	1.72663
1.96667	0.699433	10.6085	2.10822		2.61111	0.67101	9.36216	1.37768
2.76667	0.641551	7.91765	1.73137		3.91667	0.713147	5.89197	1.3739
2.33333	0.687761	6.7329	1.66417		4.13889	0.879882	5.71756	0.925679
2.1	0.745143	7.98229	1.86283		4.38889	0.832897	5.94419	1.25211
2.36667	0.865292	9.68233	2.36461		3.80556	0.880191	6.01665	1.32238
3.66667	0.612696	7.11049	1.8308		3.30556	0.735579	7.66441	1.52852
5.26667	0.892917	5.5928	1.44785		4.22222	0.836486	6.97876	1.43103
4.06667	0.906152	4.9637	2.13019		3.52778	0.774884	6.21144	1.25147
3.26667	0.792625	5.89321	1.48725		3.66667	0.78278	4.63826	0.801554
3.36667	0.902993	6.31966	1.54494		3.55556	0.807328	5.47485	1.09899
3.13333	0.756664	7.4183	1.58024		3.52778	0.85029	6.07925	1.24416
4.4	0.942641	6.19739	1.30983		2.27778	0.641972	6.43348	1.25708
3.7	0.801487	7.99788	1.67079		2.75	0.726764	8.80356	1.65512
3	0.839501	6.55842	1.25999		2.91667	0.714292	7.4068	1.23068
2.96667	0.961728	8.20949	1.78949		2.80556	0.599753	7.72275	1.39973
2	0.727029	5.92007	1.44576		2.80556	0.653221	5.84433	1.45846
2.06667	0.823562	6.0956	1.23714		2.55556	0.779527	5.97477	1.31038
2.36667	0.623864	6.80843	1.29005		1.83333	0.514496	7.34617	1.59445
3.13333	0.953024	7.96189	1.51948		1.16667	0.466176	8.2299	1.24838
2.43333	0.667024	8.4747	2.1889		1.36111	0.556902	9.99783	1.44826
2.73333	0.693278	11.1548	2.9298		2.27778	0.643243	9.88721	1.67632
3.2	0.933248	9.5438	2.58178		1.91667	0.495486	7.65098	0.971877

## Sheet: Figure4
Figure 4c						Figure 4d			Figure 4e
	Saline		CNO			Saline	CNO		Saline	CNO
time	Average	SEM	Average	SEM		0	9		263	594
0	0	0	0	0		0	2		285	460
180	7.75	4.51617	21.75	2.32289		0	7		0	535
240	7.75	4.51617	28.25	3.25		0	8		441	627
330	11.75	6.81145	38.75	4.90535		0	0		60	140
390	13	7.51665	40	5.21217		0	2			499
480	16.5	9.74252	46	5.11534
540	16.25	9.64689	46	5.27573
630	18.25	9.59492	52.75	4.02854
690	18.5	9.47365	54.25	3.70529
750	20.5	10.6888	57.75	3.44903

## Sheet: Figure5
Figure 5c						Figure 5d			Figure 5e
	GFP		iChloC			GFP	iChloC		GFP	iChloC
time	Average	SEM	Average	SEM		1	4		11	226
0	0	0	0	0		4	9		67	201
210	5.5	1.93649	15.8333	2.70391		5	3.42857		179	348
360	8.375	2.95363	16.5833	4.13001		0	11		132	276
510	9.625	2.875	22.9167	3.22856			8.57143			329
660	10.875	3.11164	28.75	2.64811			8			347
750	14	4.14327	30	2.96648

## Sheet: Figure6
Figure 6f			Figure 6h
Tac1	CRH		leEPSC Amp
30	0		-59.8808
63.0769	10.7692		-32.5476
40	25		-50.0858
43.4783	56.5217		-118.95
			-36.5417
			-2.92285
			-92.5176
			-15.0253
			-159.575
			-238.644
			-50.0059
			-4.14278
			-155.958
			-13.7406
			-4.63156
			-38.5022

## Sheet: Figure7
Figure 7f			Figure 7g			Figure 7h
GFP	Chronos		GFP	Chronos		GFP	Chronos
1.01163	0.141809		2.11111	0.583333		13.6667	1.875
0.372881	1.03261		0.444444	0.818182		6.5	4.25
0.788462	0.5		0.411765	0.266667		17	3.6
1.14211	1.9058		1.9	1		6.35714	17.4167
1.51678	0.616935		2	1.11111		12.2	7.8
2.84146	1.42623		4.25	1.5		10.1	2.16667
2.69643	0.986842		0.2	0.909091		34.1667	12.75
3.07692	0.152738		4.2	0.363636		5.5	3.5
2.79452	0.75		2	1		5.83333	4.1
0.865546	0.297189		1	0.333333		6.38889	4.33333
Figure 7j			Figure 7k			Figure 7l
GFP	Chronos		GFP	Chronos		GFP	Chronos
5.18667	0.834123		3.5	1.75		10.0833	5.21429
0.811966	0.769953		0.9	0.857143		5.33333	3.33333
3.61039	0.415385		1.75	0.263158		10.6667	2.83333
5.88462	2.33058		2.71429	2.83333		11.25	8.16667
0.696246	0.768519		0.75	0.909091		9	4.45
0.494505	2.4375		0.214286	1.25		10	12.5
0.816176	1.91111		0.888889	2.2		15.875	5.55556
0	0.185185		0	0.333333		5.66667	3.83333
5.44118	1.29371		6	0.875		6.05	4
3.81013	0.432836		2.75	0.263158			2.16667

## Sheet: Figure8
Figure 8e			Figure 8f
GFP			Chronos
ON	OFF		ON	OFF
36.3326	63.6674		25.463	74.537
39.7668	60.2332		28.5714	71.4286
42.3676	57.6324		29.2398	70.7602
43.9153	56.0847		36.9021	63.0979
44.6866	55.3134		41.4286	58.5714
45.1448	54.8552		41.466	58.534
52.9889	47.0111		51.5235	48.4765
53.0786	46.9214		53.1365	46.8635
54.4258	45.5742		54.083	45.917
56.2396	43.7604		56.6219	43.3781
Figure 8g			Figure 8h			Figure 8i			Figure 8j			Figure 8k
GFP	Chronos		GFP	Chronos		GFP	Chronos		GFP	Chronos		GFP		Chronos
227.5	100		190.5	242		1.19423	0.413223		418	342		RTPA	Time spent feeding	RTPA	Time spent feeding
132.5	116		161	164		0.822981	0.707317		293.5	280		1.01163	1.19423	0.141809	0.413223
169	198		131.5	279.5		1.28517	0.708408		300.5	477.5		0.372881	0.822981	1.03261	0.707317
153.5	93		232.5	87.5		0.660215	1.06286		386	180.5		0.788462	1.28517	0.5	0.708408
164	37		203	92.5		0.807882	0.4		367	129.5		1.14211	0.660215	1.9058	1.06286
261.5	147.5		232	113		1.12716	1.30531		493.5	260.5		1.51678	0.807882	0.616935	0.4
125	72		110.5	63.5		1.13122	1.13386		235.5	135.5		2.84146	1.12716	1.42623	1.30531
136	27.5		185	80.5		0.735135	0.341615		321	108		2.69643	1.13122	0.986842	1.13386
124.5	202		159	171.5		0.783019	1.17784		283.5	373.5		3.07692	0.735135	0.152738	0.341615
159.5	81		279.5	138.5		0.570662	0.584838		439	219.5		2.79452	0.783019	0.75	1.17784
												0.865546	0.570662	0.297189	0.584838

## Sheet: Figure9
Figure 9c					Figure 9d
Saline		CNO			Saline	CNO
Arm 2	Arm 3	Arm 2	Arm 3		0.857143	0.962121
55	58	63.5	66		0.948276	2.15854
92	57	77	58		1.17431	1.32759
15	17.5	70	70.5		1.61404	1.37349
64	54.5	88.5	41		0.328	0.992908
20.5	62.5	57	41.5		0.482353	0.0947712
41	85	47	63		1.82609	0.746032
66.5	78.5	39.5	88.5		0.847134	1.12766
63	34.5	14.5	153		0.545977	0.446328
47.5	87	53	47
Figure 9e					Figure 9f
Saline		CNO			Saline	CNO
Arm 2	Arm 3	Arm 2	Arm 3		2.07143	0.978378
51.5	124.5	90.5	92.5		0.413655	1.13235
46	111	123	65.5		0.448718	1.87786
130.5	63	61.5	77		0.414414	3.4375
35	78	77	68		0.142857	0.798701
14	98	55	16		1.06667	1.49296
80	75	12.5	207		0.0146789	0.0603865
102	77	116	75		1.32468	1.50943
4	272.5	106	71		0.330645	1.54667
41	124	80	53
Figure 9g					Figure 9h
Saline		CNO			Saline	CNO
Arm 2	Arm 3	Arm 2	Arm 3		0.229885	2.39535
69.5	95	103	43		0.731579	0.601449
89	66	77	57.5		0.956522	1.33913
30	130.5	28.5	93		1.34848	1.75676
55	57.5	41.5	69		0.195804	0.306452
28	143	65	37		0.183521	0.139665
24.5	133.5	41	90		0.181579	0.455556
48.5	70	76	72.5		0.692857	0.507692
34.5	190	25	179		0.186969	1.04828
33	176.5	33	65

## Sheet: Figure10
Figure 10c									Figure 10d									Figure 10e			Figure 10f
YFP				Chronos					YFP				Chronos					Veh	PA8		Veh	PA8
Veh		PA8		Veh		PA8			Veh		PA8		Veh		PA8			1.87	1.65		52.4688	66.3221
Arm 2	Arm 3	Arm 2	Arm 3	Arm 2	Arm 3	Arm 2	Arm 3		Arm 2	Arm 3	Arm 2	Arm 3	Arm 2	Arm 3	Arm 2	Arm 3		1.52	2.45		24.4767	21.1685
30.5	54.5	91	17.5	59	63.5	57.5	55.5		8	11	12	3	5	7	10	4		2.09	1.58		45.8722	57.1898
2.5	0	41	105	21.5	10.5	103.5	38.5		3	0	5	7	7	3	5	8		1.87	2.03		49.5222	13.8334
108.5	30.5	6.5	8	27.5	34.5	46	42.5		6	5	2	2	4	7	8	5		1.76	1.61		20.7565	20.9416
75	43	39	31	40.5	59	46.5	63.5		10	12	8	11	9	4	6	7					50.4954	34.4064
65	34.5	133.5	7	38	41.5	45.5	62		12	9	13	3	8	13	5	11						48.8861
				55.5	76	69	63.5						10	11	5	7
						30.5	64								6	7
Figure 10g									Figure 10h
YFP				Chronos					YFP				Chronos
Veh		PA8		Veh		PA8			Veh		PA8		Veh		PA8
Arm 2	Arm 3	Arm 2	Arm 3	Arm 2	Arm 3	Arm 2	Arm 3		Arm 2	Arm 3	Arm 2	Arm 3	Arm 2	Arm 3	Arm 2	Arm 3
89	80.5	229.5	70.5	12	276	26.5	384		17	18	13	8	4	13	9	17
137	60	217.5	219.5	40.5	81	75.5	124.5		17	8	18	20	10	15	10	10
181	143	125	124.5	38	215	26.5	355.5		16	13	9	11	14	25	9	23
236.5	159.5	282.5	93.5	40.5	156	58.5	75		11	20	13	11	11	10	7	8
104.5	216	128	196	34.5	225.5	54	196		11	21	14	14	8	28	13	9
				40.5	239.5	63	230.5						12	22	14	20
						30.5	200								6	25
Figure 10j									Figure 10k
YFP				Chronos					YFP				Chronos
Veh		PA8		Veh		PA8			Veh		PA8		Veh		PA8
Arm 2	Arm 3	Arm 2	Arm 3	Arm 2	Arm 3	Arm 2	Arm 3		Arm 2	Arm 3	Arm 2	Arm 3	Arm 2	Arm 3	Arm 2	Arm 3
61.5	85.5	132.5	383	43	209.5	54.5	64		19	17	14	18	4	14	6	18
222	62.5	219.5	276	56.5	144.5	143	111		5	8	10	15	17	25	16	14
324.5	164	83.5	459.5	107	284	98	169.5		21	15	4	6	13	18	15	19
159.5	248	242	28.5	24	246	309.5	103		9	9	12	5	4	9	13	9
126	157.5	188.5	131.5	63	193.5	167.5	263.5		11	16	11	12	14	29	15	6
				88.5	153.5	116.5	189.5						11	18	11	20
						73.5	170.5								14	37

[truncated: 8 more sheets: Supplementary Fig2, Supplementary Fig3, Supplementary Fig4, Supplementary Fig5, Supplementary Fig7, Supplementary Fig8, Supplementary Fig9, Supplementary Fig10]
